# Supplementary material for: Evolution of conserved secondary structures and their function in transcriptional regulation networks
Source: BMC Genomics. 2008 Nov 2;9:520. doi: 10.1186/1471-2164-9-520 (PMC2584662; doi:10.1186/1471-2164-9-520)
Supplement: Additional file 1 — Gene categories strongly associated with intergenic CSSs. [file 1471-2164-9-520-S1.xls]

## Sheet: Table1
GO terms	Genes		P value (CHI-Square test)
	total	observed
Total	16574	1069
nucleus	4394	412	0
regulation of transcription, DNA-dependent	1869	251	0
transcription factor activity	913	185	0
metal ion binding	2273	173	0.015253
zinc ion binding	2172	167	0.011683
transcription	1481	151	0
sequence-specific DNA binding	479	134	0
multicellular organismal development	897	124	0
nervous system development	317	51	0
cell differentiation	415	45	0.000224
positive regulation of transcription from RNA polymerase II promoter	139	30	0
regulation of transcription from RNA polymerase II promoter	183	27	4e-06
transcription from RNA polymerase II promoter	177	27	2e-06
negative regulation of transcription from RNA polymerase II promoter	134	22	2e-06
transcription coactivator activity	166	22	0.000335
organ morphogenesis	111	20	1e-06
RNA polymerase II transcription factor activity	139	20	0.00013
transcription factor binding	99	20	0
voltage-gated ion channel activity	153	20	0.000808
potassium ion transport	157	19	0.003769
transcription activator activity	122	19	3.8e-05
anatomical structure morphogenesis	109	17	9.6e-05
transcription factor complex	89	17	1e-06
growth factor activity	143	16	0.020501
homophilic cell adhesion	133	16	0.008527
negative regulation of cell cycle	129	16	0.00572
skeletal development	95	16	3.5e-05
brain development	76	15	2e-06
protein heterodimerization activity	115	15	0.00387
potassium ion binding	124	14	0.027625
sensory perception of sound	130	14	0.044134
steroid hormone receptor activity	48	14	0
transcription corepressor activity	109	14	0.006398
transcription repressor activity	100	14	0.002049
chromatin binding	92	13	0.002634
voltage-gated potassium channel activity	74	13	9.5e-05
voltage-gated potassium channel complex	88	13	0.001438
generation of precursor metabolites and energy	84	12	0.003378
heart development	65	12	7.8e-05
negative regulation of transcription	99	12	0.021215
transmembrane receptor protein tyrosine kinase signaling pathway	79	12	0.001524
positive regulation of transcription	75	11	0.00369
Wnt receptor signaling pathway	71	11	0.001879
anterior/posterior pattern formation	26	10	0
axon guidance	50	10	9.4e-05
chromatin	83	10	0.037382
forebrain development	26	10	0
inner ear morphogenesis	24	10	0
protein dimerization activity	83	10	0.037382
lung development	40	9	3.5e-05
nucleoside-triphosphatase activity	73	9	0.040427
RNA polymerase II transcription factor activity, enhancer binding	25	9	0
blood circulation	50	8	0.0059
embryonic limb morphogenesis	20	8	0
establishment and/or maintenance of chromatin architecture	34	8	4.9e-05
negative regulation of transcription, DNA-dependent	59	8	0.025941
neuron differentiation	35	8	7.6e-05
neuron migration	38	8	0.000244
odontogenesis of dentine-containing teeth	14	8	0
basolateral plasma membrane	50	7	0.029503
cell fate determination	15	7	0
embryonic development	37	7	0.001994
sex determination	15	7	0
axonogenesis	33	6	0.006025
camera-type eye development	17	6	1e-06
hindbrain development	10	6	0
pattern specification process	23	6	0.000125
two-component sensor activity	14	6	0
cell fate commitment	16	5	5.3e-05
cell fate specification	8	5	0
determination of left/right symmetry	18	5	0.000228
dorsal/ventral pattern formation	17	5	0.000115
hemopoiesis	28	5	0.013917
midbrain development	9	5	0
negative regulation of cell differentiation	12	5	1e-06
negative regulation of transcription factor activity	16	5	5.3e-05
negative regulation of Wnt receptor signaling pathway	15	5	2.2e-05
protein homooligomerization	27	5	0.010618
regulation of Wnt receptor signaling pathway	10	5	0
sex differentiation	19	5	0.00042
specific RNA polymerase II transcription factor activity	30	5	0.022596
steroid binding	31	5	0.028093
transcription cofactor activity	24	5	0.004096
two-component signal transduction system (phosphorelay)	10	5	0
4 iron, 4 sulfur cluster binding	21	4	0.018688
anchored to plasma membrane	12	4	0.000149
cartilage development	19	4	0.009521
cell development	9	4	3e-06
cellular respiration	8	4	1e-06
endothelial cell differentiation	6	4	0
ephrin receptor activity	12	4	0.000149
growth	21	4	0.018688
histone deacetylase complex	17	4	0.004127
insulin receptor binding	19	4	0.009521
male gonad development	19	4	0.009521
mammary gland development	13	4	0.000356
myelination	17	4	0.004127
negative regulation of neuron differentiation	11	4	5.3e-05
negative regulation of protein kinase activity	23	4	0.032543
neural crest cell migration	10	4	1.6e-05
neuron apoptosis	5	4	0
neuron fate commitment	7	4	0
non-G-protein coupled 7TM receptor activity	11	4	5.3e-05
positive regulation of B cell proliferation	9	4	3e-06
positive regulation of osteoblast differentiation	5	4	0
somitogenesis	14	4	0.000749
ureteric bud branching	10	4	1.6e-05
ureteric bud development	9	4	3e-06
voltage-gated calcium channel complex	21	4	0.018688
BMP signaling pathway	8	3	0.000349
dihydropyridine-sensitive calcium channel activity	7	3	8.8e-05
ectoderm development	11	3	0.004917
embryonic digit morphogenesis	8	3	0.000349
embryonic hindlimb morphogenesis	5	3	1e-06
endocrine pancreas development	8	3	0.000349
epithelial to mesenchymal transition	11	3	0.004917
homeostatic process	10	3	0.002424
iron-sulfur cluster binding	16	3	0.045078
ligand-dependent nuclear receptor activity	11	3	0.004917
negative regulation of epithelial cell proliferation	11	3	0.004917
negative regulation of striated muscle development	9	3	0.001023
neuron adhesion	7	3	8.8e-05
osteoblast differentiation	13	3	0.014626
patterning of blood vessels	11	3	0.004917
phospholipid transport	16	3	0.045078
phospholipid-translocating ATPase activity	15	3	0.032564
protein kinase inhibitor activity	16	3	0.045078
protein phosphatase type 2A complex	16	3	0.045078
proximal/distal pattern formation	6	3	1.4e-05
regulation of transforming growth factor beta receptor signaling pathway	10	3	0.002424
Wnt receptor activity	8	3	0.000349
angiotensin type II receptor activity	8	2	0.03264
antigen processing and presentation, exogenous lipid antigen via MHC class Ib	2	2	0
ATP metabolic process	6	2	0.007334
auditory receptor cell differentiation	6	2	0.007334
axon extension involved in development	3	2	2.2e-05
axon guidance receptor activity	3	2	2.2e-05
basal body	6	2	0.007334
benzodiazepine receptor binding	3	2	2.2e-05
bicarbonate transport	4	2	0.000391
body fluid secretion	7	2	0.017163
branching morphogenesis of a tube	8	2	0.03264
camera-type eye morphogenesis	7	2	0.017163
cAMP-mediated signaling	4	2	0.000391
centrosome cycle	3	2	2.2e-05
chondrocyte differentiation	3	2	2.2e-05
chromosome organization and biogenesis	7	2	0.017163
cyclin binding	3	2	2.2e-05
detection of calcium ion	8	2	0.03264
developmental growth	5	2	0.002254
dorsal/ventral axis specification	5	2	0.002254
embryonic gut development	5	2	0.002254
embryonic skeletal development	4	2	0.000391
endoderm development	8	2	0.03264
endoderm formation	2	2	0
ephrin receptor binding	6	2	0.007334
ErbB-3 class receptor binding	4	2	0.000391
establishment and/or maintenance of epithelial cell polarity	5	2	0.002254
eye photoreceptor cell development	5	2	0.002254
forebrain dorsal/ventral pattern formation	3	2	2.2e-05
G-protein activated inward rectifier potassium channel activity	4	2	0.000391
G2 phase of mitotic cell cycle	5	2	0.002254
galactose metabolic process	8	2	0.03264
glial cell line-derived neurotrophic factor receptor activity	2	2	0
glucocorticoid receptor binding	3	2	2.2e-05
glycerol-3-phosphate metabolic process	4	2	0.000391
hair follicle development	4	2	0.000391
heparin-glucosamine 3-O-sulfotransferase activity	5	2	0.002254
hindgut morphogenesis	3	2	2.2e-05
hypothalamus cell differentiation	3	2	2.2e-05
immunoglobulin biosynthetic process	2	2	0
inner ear development	5	2	0.002254
intracellular membrane-bound organelle	2	2	0
kainate selective glutamate receptor activity	8	2	0.03264
L-glutamate transmembrane transporter activity	7	2	0.017163
limb morphogenesis	2	2	0
melanocyte differentiation	6	2	0.007334
metanephros development	7	2	0.017163
mitotic cell cycle spindle assembly checkpoint	7	2	0.017163
morphogenesis of embryonic epithelium	3	2	2.2e-05
mRNA splice site selection	7	2	0.017163
negative regulation of chondrocyte differentiation	2	2	0
negative regulation of gene-specific transcription	2	2	0
negative regulation of mitotic cell cycle	8	2	0.03264
negative regulation of osteoclast differentiation	7	2	0.017163
negative regulation of S phase of mitotic cell cycle	6	2	0.007334
neurohypophysis development	2	2	0
neuromuscular junction development	8	2	0.03264
nuclear hormone receptor binding	5	2	0.002254
oligodendrocyte development	8	2	0.03264
osteoblast development	6	2	0.007334
peptidyl-threonine phosphorylation	3	2	2.2e-05
phospholipase inhibitor activity	8	2	0.03264
pigmentation during development	6	2	0.007334
pituitary gland development	7	2	0.017163
positive regulation of axonogenesis	6	2	0.007334
positive regulation of cell differentiation	7	2	0.017163
positive regulation of erythrocyte differentiation	5	2	0.002254
positive regulation of glial cell differentiation	2	2	0
positive regulation of mesenchymal cell proliferation	2	2	0
positive regulation of myeloid cell differentiation	2	2	0
positive regulation of neuroblast proliferation	4	2	0.000391
positive regulation of NK T cell differentiation	2	2	0
programmed cell death	2	2	0
protein heterooligomerization	7	2	0.017163
Ras GTPase binding	6	2	0.007334
receptor complex	8	2	0.03264
receptor tyrosine kinase binding	4	2	0.000391
recycling endosome membrane	6	2	0.007334
regulation of action potential	5	2	0.002254
regulation of axonogenesis	2	2	0
regulation of fibroblast growth factor receptor signaling pathway	2	2	0
regulation of metabolic process	4	2	0.000391
regulation of neurotransmitter secretion	5	2	0.002254
regulation of smoothened signaling pathway	4	2	0.000391
regulation of vasoconstriction	6	2	0.007334
retinal ganglion cell axon guidance	2	2	0
salivary gland morphogenesis	2	2	0
sarcoglycan complex	6	2	0.007334
smooth muscle cell differentiation	5	2	0.002254
spinal cord dorsal/ventral patterning	4	2	0.000391
stem cell maintenance	4	2	0.000391
steroid hormone receptor signaling pathway	3	2	2.2e-05
T-tubule	6	2	0.007334
Tat protein binding	2	2	0
telencephalon regionalization	2	2	0
thermoregulation	4	2	0.000391
thyroid hormone receptor coactivator activity	7	2	0.017163
transmembrane receptor protein tyrosine kinase activator activity	3	2	2.2e-05
valine metabolic process	2	2	0
'de novo' GDP-L-fucose biosynthetic process	2	1	0.01216
1,4-alpha-glucan branching enzyme activity	1	1	0.00014
1-phosphatidylinositol-4-phosphate 3-kinase, class IA complex	1	1	0.00014
15-hydroxyprostaglandin dehydrogenase (NAD+) activity	2	1	0.01216
2-aminoadipate transaminase activity	1	1	0.00014
25-hydroxycholesterol 7alpha-hydroxylase activity	1	1	0.00014
3-hydroxyisobutyrate dehydrogenase activity	1	1	0.00014
3-methyl-2-oxobutanoate dehydrogenase (2-methylpropanoyl-transferring) activity	2	1	0.01216
6,7-dihydropteridine reductase activity	1	1	0.00014
A-type (transient outward) potassium channel activity	2	1	0.01216
aconitate hydratase activity	2	1	0.01216
activated T cell proliferation	2	1	0.01216
activation of Rac GTPase activity	2	1	0.01216
activin A complex	1	1	0.00014
activin receptor activity	1	1	0.00014
adenine transmembrane transporter activity	2	1	0.01216
adenylosuccinate lyase activity	1	1	0.00014
ADP transport	1	1	0.00014
aggresome	2	1	0.01216
alpha-catenin binding	2	1	0.01216
amine transport	2	1	0.01216
aminoacyl-tRNA synthetase multienzyme complex	1	1	0.00014
anatomical structure formation	2	1	0.01216
anchored to external side of plasma membrane	2	1	0.01216
anterior compartment specification	2	1	0.01216
anterior/posterior axis specification	2	1	0.01216
apical junction complex	2	1	0.01216
apicolateral plasma membrane	2	1	0.01216
arachidonic acid secretion	2	1	0.01216
astrocyte development	2	1	0.01216
asymmetric cell division	1	1	0.00014
ATP synthesis coupled electron transport	2	1	0.01216
ATP transport	2	1	0.01216
ATP:ADP antiporter activity	2	1	0.01216
auditory receptor cell fate specification	1	1	0.00014
autonomic nervous system development	1	1	0.00014
axial mesoderm morphogenesis	2	1	0.01216
axon regeneration	2	1	0.01216
B cell lineage commitment	1	1	0.00014
basal protein localization	1	1	0.00014
base-excision repair, gap-filling	2	1	0.01216
Bergmann glial cell differentiation	1	1	0.00014
bHLH transcription factor binding	2	1	0.01216
blood vessel maturation	1	1	0.00014
boron transport	1	1	0.00014
boron transporter activity	1	1	0.00014
BRE binding	2	1	0.01216
cardiac cell differentiation	1	1	0.00014
catabolic process	2	1	0.01216
caudate nucleus development	1	1	0.00014
CD4-positive, alpha beta T cell differentiation	1	1	0.00014
CD8-positive, alpha-beta T cell differentiation	1	1	0.00014
cell dedifferentiation	1	1	0.00014
cell migration in hindbrain	1	1	0.00014
cell surface binding	2	1	0.01216
cellular cation homeostasis	1	1	0.00014
cellular morphogenesis during differentiation	2	1	0.01216
cellular protein complex disassembly	1	1	0.00014
central nervous system neuron differentiation	2	1	0.01216
ceramide glucosyltransferase activity	1	1	0.00014
cGMP-dependent protein kinase activity	2	1	0.01216
cholestenol delta-isomerase activity	2	1	0.01216
collagen type VIII	1	1	0.00014
commitment of a neuronal cell to a specific type of neuron in the forebrain	1	1	0.00014
condensin complex	2	1	0.01216
constitutive protein ectodomain proteolysis	1	1	0.00014
cystine:glutamate antiporter activity	1	1	0.00014
dCMP deaminase activity	1	1	0.00014
dentate gyrus development	1	1	0.00014
deoxyribonucleoside diphosphate metabolic process	2	1	0.01216
detection of fungus	1	1	0.00014
detection of mechanical stimulus involved in equilibrioception	1	1	0.00014
detection of mechanical stimulus involved in sensory perception of sound	2	1	0.01216
detection of stimulus	2	1	0.01216
detection of UV	1	1	0.00014
dihydrobiopterin metabolic process	1	1	0.00014
dihydroorotate dehydrogenase activity	2	1	0.01216
dihydroorotate oxidase activity	2	1	0.01216
dihydropyrimidine dehydrogenase (NADP+) activity	1	1	0.00014
DNA-methyltransferase activity	1	1	0.00014
dorsoventral neural tube patterning	1	1	0.00014
dTDP-4-dehydrorhamnose reductase activity	1	1	0.00014
electron transport	2	1	0.01216
Elongator holoenzyme complex	1	1	0.00014
embryonic forelimb morphogenesis	2	1	0.01216
embryonic organ development	2	1	0.01216
endodermal cell fate commitment	1	1	0.00014
endothelin-B receptor activity	1	1	0.00014
epidermal cell differentiation	2	1	0.01216
erythrocyte development	2	1	0.01216
evasion of host defenses by virus	2	1	0.01216
exocrine pancreas development	1	1	0.00014
extracellular polysaccharide biosynthetic process	1	1	0.00014
extracellular region part	1	1	0.00014
eye morphogenesis	1	1	0.00014
eye photoreceptor cell fate commitment	1	1	0.00014
farnesylated protein binding	1	1	0.00014
ferrochelatase activity	1	1	0.00014
ferrous iron binding	2	1	0.01216
floor plate formation	1	1	0.00014
follistatin binding	2	1	0.01216
galactosylceramidase activity	2	1	0.01216
galactosylceramide catabolic process	1	1	0.00014
gamma DNA polymerase complex	1	1	0.00014
ganglion mother cell fate determination	1	1	0.00014
GDP-mannose 4,6-dehydratase activity	1	1	0.00014
GDP-mannose metabolic process	1	1	0.00014
gelatinase A activity	1	1	0.00014
genitalia development	2	1	0.01216
glandular epithelial cell maturation	1	1	0.00014
gliogenesis	1	1	0.00014
glomerulus development	1	1	0.00014
glucocorticoid receptor activity	1	1	0.00014
glucosamine metabolic process	1	1	0.00014
glucose catabolic process	2	1	0.01216
glucosylceramide biosynthetic process	1	1	0.00014
glutamate catabolic process	1	1	0.00014
glutamate dehydrogenase activity	2	1	0.01216
glutamate dehydrogenase [NAD(P)+] activity	2	1	0.01216
glutamate uptake during transmission of nerve impulse	2	1	0.01216
glycerate kinase activity	1	1	0.00014
glycerol-3-phosphate dehydrogenase activity	2	1	0.01216
glycoside catabolic process	1	1	0.00014
GTPase activating protein binding	1	1	0.00014
hemidesmosome	2	1	0.01216
heparanase activity	1	1	0.00014
hydrogen ion channel activity	2	1	0.01216
icosanoid metabolic process	2	1	0.01216
IMP biosynthetic process	1	1	0.00014
IMP cyclohydrolase activity	1	1	0.00014
inactivation of MAPK activity during osmolarity sensing	1	1	0.00014
induction by virus of cell-cell fusion in host	2	1	0.01216
induction of programmed cell death in response to chemical stimulus	1	1	0.00014
inductive cell-cell signaling	1	1	0.00014
inhibin A complex	2	1	0.01216
inhibin beta-A binding	2	1	0.01216
inner acrosomal membrane	1	1	0.00014
insulin binding	2	1	0.01216
insulin-like growth factor I binding	1	1	0.00014
insulin-like growth factor II binding	1	1	0.00014
intein-mediated protein splicing	2	1	0.01216
intermediate mesoderm development	1	1	0.00014
intracellular organelle	1	1	0.00014
keratan sulfate metabolic process	1	1	0.00014
keratan sulfotransferase activity	1	1	0.00014
laminin-1 binding	2	1	0.01216
lipopolysaccharide binding	2	1	0.01216
lipopolysaccharide receptor complex	2	1	0.01216
long-term memory	1	1	0.00014
lymph vessel development	2	1	0.01216
malate-aspartate shuttle	2	1	0.01216
male germ-line sex determination	1	1	0.00014
male sex differentiation	1	1	0.00014
malonate-semialdehyde dehydrogenase (acetylating) activity	1	1	0.00014
melanin-concentrating hormone receptor activity	2	1	0.01216
mesonephros development	1	1	0.00014
metaphase plate congression	1	1	0.00014
methionine adenosyltransferase complex	1	1	0.00014
methionine adenosyltransferase regulator activity	1	1	0.00014
methylated-DNA-[protein]-cysteine S-methyltransferase activity	1	1	0.00014
methylmalonate-semialdehyde dehydrogenase (acylating) activity	1	1	0.00014
mevalonate kinase activity	1	1	0.00014
microvillus membrane	1	1	0.00014
midbrain-hindbrain boundary development	1	1	0.00014
miRNA-mediated gene silencing, production of miRNAs	1	1	0.00014
mitochondrial DNA replication	1	1	0.00014
mitochondrial inner membrane peptidase activity	1	1	0.00014
mitochondrial inner membrane peptidase complex	1	1	0.00014
mitogen-activated protein kinase kinase binding	1	1	0.00014
molybdopterin synthase complex	2	1	0.01216
morphogenesis of an epithelial sheet	2	1	0.01216
N-acetylgalactosamine kinase activity	2	1	0.01216
NAD+ diphosphatase activity	1	1	0.00014
negative regulation of alpha-beta T cell differentiation	1	1	0.00014
negative regulation of appetite	2	1	0.01216
negative regulation of astrocyte differentiation	1	1	0.00014
negative regulation of auditory receptor cell differentiation	2	1	0.01216
negative regulation of B cell apoptosis	1	1	0.00014
negative regulation of calcium ion transport via store-operated calcium channel	1	1	0.00014
negative regulation of coagulation	2	1	0.01216
negative regulation of cytokine and chemokine mediated signaling pathway	2	1	0.01216
negative regulation of glial cell differentiation	1	1	0.00014
negative regulation of granulocyte differentiation	1	1	0.00014
negative regulation of interferon-gamma biosynthetic process	2	1	0.01216
negative regulation of isotype switching to IgE isotypes	1	1	0.00014
negative regulation of JNK activity	2	1	0.01216
negative regulation of lipopolysaccharide-mediated signaling pathway	2	1	0.01216
negative regulation of macrophage differentiation	2	1	0.01216
negative regulation of mast cell cytokine production	2	1	0.01216
negative regulation of phosphoprotein phosphatase activity	1	1	0.00014
negative regulation of proteasomal ubiquitin-dependent protein catabolic process	1	1	0.00014
negative regulation of protein amino acid dephosphorylation	1	1	0.00014
negative regulation of protein secretion	2	1	0.01216
negative regulation of Rho protein signal transduction	2	1	0.01216
negative regulation of smooth muscle cell migration	1	1	0.00014
negative regulation of smoothened signaling pathway	1	1	0.00014
negative regulation of T cell mediated cytotoxicity	1	1	0.00014
negative regulation of T-helper 2 cell differentiation	2	1	0.01216
negative regulation of transmission of nerve impulse	1	1	0.00014
netrin receptor activity	2	1	0.01216
neurological control of breathing	1	1	0.00014
neuron fate determination	1	1	0.00014
neuron fate specification	2	1	0.01216
neuropeptide binding	2	1	0.01216
norepinephrine biosynthetic process	1	1	0.00014
notochord development	2	1	0.01216
notochord morphogenesis	1	1	0.00014
nuclear import	2	1	0.01216
O-methyltransferase activity	2	1	0.01216
oligodendrocyte differentiation	2	1	0.01216
organ regeneration	2	1	0.01216
ovarian cumulus expansion	2	1	0.01216
ovarian follicle rupture	2	1	0.01216
ovulation	2	1	0.01216
oxysterol 7-alpha-hydroxylase activity	2	1	0.01216
pallium development	1	1	0.00014
paraxial mesoderm morphogenesis	1	1	0.00014
patched binding	2	1	0.01216
penile erection	1	1	0.00014
peptide alpha-N-acetyltransferase activity	2	1	0.01216
peripheral nervous system neuron differentiation	1	1	0.00014
phosphatase activator activity	2	1	0.01216
phosphatidylethanolamine biosynthetic process	1	1	0.00014
phosphoacetylglucosamine mutase activity	1	1	0.00014
phosphogluconate dehydrogenase (decarboxylating) activity	2	1	0.01216
phosphoribosylaminoimidazolecarboxamide formyltransferase activity	1	1	0.00014
phosphoserine transaminase activity	1	1	0.00014
pigment biosynthetic process	1	1	0.00014
platelet activating factor biosynthetic process	2	1	0.01216
platelet dense granule membrane	2	1	0.01216
polyribonucleotide nucleotidyltransferase activity	1	1	0.00014
polysaccharide metabolic process	2	1	0.01216
positive regulation of antigen receptor-mediated signaling pathway	1	1	0.00014
positive regulation of astrocyte differentiation	2	1	0.01216
positive regulation of auditory receptor cell differentiation	1	1	0.00014
positive regulation of bone resorption	2	1	0.01216
positive regulation of cardiac muscle cell proliferation	1	1	0.00014
positive regulation of cell-matrix adhesion	2	1	0.01216
positive regulation of DNA damage response, signal transduction by p53 class mediator	1	1	0.00014
positive regulation of epithelial cell differentiation	1	1	0.00014
positive regulation of fatty acid beta-oxidation	1	1	0.00014
positive regulation of fatty acid oxidation	2	1	0.01216
positive regulation of fibroblast growth factor receptor signaling pathway	1	1	0.00014
positive regulation of gluconeogenesis	1	1	0.00014
positive regulation of granulocyte differentiation	1	1	0.00014
positive regulation of hh target transcription factor activity	1	1	0.00014
positive regulation of histone acetylation	1	1	0.00014
positive regulation of Notch signaling pathway	2	1	0.01216
positive regulation of ossification	2	1	0.01216
positive regulation of phosphoprotein phosphatase activity	1	1	0.00014
positive regulation of protein amino acid dephosphorylation	2	1	0.01216
positive regulation of Rho protein signal transduction	2	1	0.01216
positive regulation of smoothened signaling pathway	2	1	0.01216
positive regulation of striated muscle development	2	1	0.01216
positive regulation of viral transcription	2	1	0.01216
post-chaperonin tubulin folding pathway	2	1	0.01216
posterior compartment specification	2	1	0.01216
posterior midgut development	2	1	0.01216
prenylcysteine catabolic process	1	1	0.00014
prenylcysteine oxidase activity	1	1	0.00014
progesterone receptor signaling pathway	2	1	0.01216
prolactin receptor binding	2	1	0.01216
proprioception during equilibrioception	1	1	0.00014
prostaglandin-I synthase activity	1	1	0.00014
protein complex localization	2	1	0.01216
protein farnesylation	1	1	0.00014
protein tyrosine phosphatase activator activity	2	1	0.01216
protein xylosyltransferase activity	2	1	0.01216
purine ribonucleotide biosynthetic process	1	1	0.00014
putamen development	1	1	0.00014
pyruvate secondary active transmembrane transporter activity	1	1	0.00014
pyruvate transport	1	1	0.00014
racemase and epimerase activity, acting on amino acids and derivatives	1	1	0.00014
radial pattern formation	1	1	0.00014
Rap guanyl-nucleotide exchange factor activity	2	1	0.01216
receptor signaling protein serine/threonine kinase signaling protein activity	2	1	0.01216
regulation of activin receptor signaling pathway	1	1	0.00014
regulation of B cell differentiation	1	1	0.00014
regulation of caspase activity	1	1	0.00014
regulation of cholesterol absorption	2	1	0.01216
regulation of erythrocyte differentiation	2	1	0.01216
regulation of fatty acid metabolic process	2	1	0.01216
regulation of germinal center formation	1	1	0.00014
regulation of inhibitory postsynaptic membrane potential	1	1	0.00014
regulation of melanocyte differentiation	2	1	0.01216
regulation of memory T cell differentiation	1	1	0.00014
regulation of neurogenesis	2	1	0.01216
regulation of nitric-oxide synthase activity	2	1	0.01216
regulation of protein transport	1	1	0.00014
regulation of Rac protein signal transduction	2	1	0.01216
regulation of Ras protein signal transduction	1	1	0.00014
regulation of respiratory gaseous exchange	2	1	0.01216
regulation of Rho GTPase activity	1	1	0.00014
regulation of short-term neuronal synaptic plasticity	1	1	0.00014
regulation of synaptic transmission	2	1	0.01216
regulation of timing of cell differentiation	2	1	0.01216
regulation of virion penetration into host cell	1	1	0.00014
release of sequestered calcium ion into cytosol	2	1	0.01216
response to axon injury	2	1	0.01216
response to gravity	1	1	0.00014
response to other organism	2	1	0.01216
response to sterol depletion	1	1	0.00014
retina development in camera-type eye	2	1	0.01216
retinoic acid receptor signaling pathway	2	1	0.01216
ribosomal small subunit binding	2	1	0.01216
ribosome disassembly	1	1	0.00014
righting reflex	1	1	0.00014
RNA interference	2	1	0.01216
RNA interference, production of siRNA	1	1	0.00014
RNA interference, targeting of mRNA for destruction	1	1	0.00014
RNA modification	2	1	0.01216
RNA polyadenylation	2	1	0.01216
RNA-induced silencing complex	1	1	0.00014
S-adenosylmethionine biosynthetic process	2	1	0.01216
salivary gland development	2	1	0.01216
secretory granule membrane	1	1	0.00014
sensory organ development	1	1	0.00014
serotonin-activated cation-selective channel activity	2	1	0.01216
Sertoli cell proliferation	2	1	0.01216
smoothened signaling pathway involved in ventral spinal cord interneuron specification	2	1	0.01216
sperm ejaculation	1	1	0.00014
spinal cord oligodendrocyte cell differentiation	1	1	0.00014
spinal cord ventral commissure morphogenesis	1	1	0.00014
startle response	2	1	0.01216
stem cell differentiation	2	1	0.01216
steroid hormone receptor complex assembly	1	1	0.00014
sterol metabolic process	1	1	0.00014
succinate-CoA ligase (GDP-forming) activity	2	1	0.01216
succinyl-CoA metabolic process	2	1	0.01216
sulfate transmembrane transporter activity	2	1	0.01216
susceptibility to natural killer cell mediated cytotoxicity	1	1	0.00014
sympathetic nervous system development	2	1	0.01216
synaptic transmission, glycinergic	1	1	0.00014
synaptic vesicle membrane	2	1	0.01216
T cell mediated cytotoxicity	2	1	0.01216
taurine binding	1	1	0.00014
thromboxane-A synthase activity	1	1	0.00014
thymic T cell selection	2	1	0.01216
thymidine catabolic process	1	1	0.00014
thymine metabolic process	1	1	0.00014
tolerance induction	1	1	0.00014
tongue morphogenesis	2	1	0.01216
trans-hexaprenyltranstransferase activity	2	1	0.01216
transforming growth factor beta receptor activity, type I	2	1	0.01216
transforming growth factor beta receptor, inhibitory cytoplasmic mediator activity	2	1	0.01216
transport accessory protein activity	2	1	0.01216
triacylglycerol mobilization	1	1	0.00014
tRNA aminoacylation for protein translation	2	1	0.01216
tube development	2	1	0.01216
tube morphogenesis	1	1	0.00014
uracil catabolic process	1	1	0.00014
urea transmembrane transporter activity	2	1	0.01216
urea transport	2	1	0.01216
ventral midline development	2	1	0.01216
ventral spinal cord development	1	1	0.00014
vesicle docking	2	1	0.01216
water binding	1	1	0.00014
xylose isomerase activity	1	1	0.00014
